# Supplementary material for: Selected Consumer Behaviours in the Bread Market: Does Dietary Fibre Labelling Influence Consumer Decisions? A Preliminary Study
Source: Nutrients. 2026 Feb 11;18(4):587. doi: 10.3390/nu18040587 (PMC12943508; doi:10.3390/nu18040587)
Supplement: Supplementary file 1 [file nutrients-18-00587-s001.zip]

Archive with 1 entries (1 files):
- nutrients-4101217-supplementary.pdf
